# Supplementary material for: Peer2ref: a peer-reviewer finding web tool that uses author disambiguation
Source: BioData Min. 2012 Sep 7;5:14. doi: 10.1186/1756-0381-5-14 (PMC3499436; doi:10.1186/1756-0381-5-14)
Supplement: Additional file 1 — Table S1. case: case number; PMIC: PubMed Central ID; cites: number of citations in the reference list; web run date: cases runing date; Top author peer2ref: top suggested author by peer2ref run with no options; score peer2ref: score for top suggested author with no options; abstract peer2ref: number of abstracts associated to the disambiguated profile run with no options; Ref: number of references coauthored by top suggested author with no options; topic(s): selection of subjects; Top author peer2ref topic(s): top suggested author by peer2ref run with selection of subjects; score peer2ref topic(s): score for top suggested author run with selection of subjects, a number between brackets indicates that the ranking of this profile because the top suggestion(s) was an author or the case paper; abstract peer2ref topic(s): number of abstracts associated to the disambiguated profile run with selection of subjects; Ref topic(s): number of references coauthored run with selection of subjects; Top author eTBLAST: top suggested author by eTBLAST; score eTBLAST: score for top suggestion by eTBLAST; flag eTBLAST: top suggestion is flagged as inactive; Ref eTBLAST: number of references coauthored by top suggestion; detected eTBLAST: 1 if the author was in a cited reference, 0 otherwise; Year 1sthit eTBLAST: oldest reference authored by top suggestion; Top author Jane: top suggested author by Jane; confidence: confidence score for top suggestion by Jane; Ref Jane: number of references coauthored by top suggestion; detected Jane: 1 if the author was in a cited reference, 0 otherwise; Year 1sthit Jane: oldest reference authored by top suggestion; detected P2R (P2R topics, eTBLAST, Jane): 1 if the top suggested author by peer2ref (peer2ref topics, eTBLAST, Jane) was in a cited reference, 0 otherwise; Detected: Methods for which the top suggested author was detected in the references. [file 1756-0381-5-14-S1.xls]

## Sheet: Sheet1
case	PMIC	citation	cites	web run date	Top author peer2ref	score peer2ref	abstracts peer2ref	Ref	topic(s)	Top author peer2ref topic(s)	score peer2ref topic(s)	abstracts peer2ref topic(s)	Ref topic(s)	Top author eTBLAST	score eTBLAST	flag eTBLAST	Ref eTBLAST	Year 1st hit eTBLAST	Top author Jane	confidence	Ref Jane	Year 1st hit Jane
1	PMC3206879	BMC Genomics. 2011; 12: 510.	17	2012-04-01	Tijsterman M	0.55	16	3	Biochemistry + Molecular Biology + Biology + Genetics + Genetics, Medical + Medical Informatics +	Tijsterman M	0.55	16	3	RH Plasterk	3.35	none	3	2002	Plasterk RH	0.04	3	2002
2	PMC3206866	J Med Case Reports. 2011; 5: 516	15	2012-04-01	Dammann R	0.503	6	0	Gynecology + Neoplasms +	Dammann R	0.503	6	0	TH Huang	2.29	none	0	1999	Esteller M	0.01	0	2002
3	PMC3206865	J Med Case Reports. 2011; 5: 511	5	2012-04-01	Suresh S	0.491	4	0	Neoplasms +	Link MP	0.401	30	0	M Srougi	1.13	none	0	NA	Itoi E	0.01	0	2008
4	PMC3206864	J Med Case Reports. 2011; 5: 510	17	2012-04-01	Wu WJ	0.37	92	0	Vascular Diseases +	Numan F	0.299	14	0	J Tsushima	1.21	inactive	0	1993	Waggershauser T	0.01	1	2008
5	PMC3206863	BMC Infect Dis. 2011; 11: 279	30	2012-04-01	Fowler VG	(2) 0.578	73	0	Anti-Bacterial Agents +	Schwaber MJ	0.52	27	1	K Stellrecht	1..33	none	0	2008	Corey GR	0.01	0	2005
6	PMC3206862	BMC Infect Dis. 2011; 11: 278	10	2012-04-01	Dowlati Y	0.32	32	0	Dermatology + Virology +	Firooz A	0.32	32	0	N Romiti	0.9	none	1	1999	Mahajan BB	0.01	1	2003
7	PMC3206861	BMC Infect Dis. 2011; 11: 277	30	2012-04-01	van Riemsdijk MM	0.461	10	0	Microbiology +	Nielsen H	0.34	12	1	HT Sørensen	1.77	none	0	2004	Andersson Y	0.01	3	2004
8	PMC3206860	BMC Res Notes. 2011; 4: 417.	16	2012-04-01	Akl EA	0.588	37	1	Social Medicine + Education +	Akl EA	0.588	37	1	HJ Schünemann	2.09	none	0	2007	Schünemann HJ	0.02	0	2008
9	PMC3206859	BMC Res Notes. 2011; 4: 403	24	2012-04-01	Ratsitorahina M	(2) 0.531	17	0	Communicable Diseases + Pulmonary Medicine +	Chanteau S	(2) 0.448	29	0	SE Dorman	2.51	none	0	2002	Kritski AL	0.02	0	2002
10	PMC3206858	BMC Res Notes. 2011; 4: 383.	23	2012-04-01	Matsui T	0.317	92	0	Gastroenterology +	Matsui T	0.317	92	0	O Schwandner	1.54	none	0	2005	Hildebrand P	0.01	0	2005
11	PMC3206856	Malar J. 2011; 10: 308.	34	2012-04-01	Wongsrichanalai C	0.282	4	0	Diagnostic Imaging + Microbiology +	Wanji S	0.184	7	0	M Niedrig	1.26	none	0	2003	Meshnick SR	0.02	0	2005
12	PMC3206852	BMC Plant Biol. 2011; 11: 142.	46	2012-04-01	Leonhardt N	(2) 0.553	12	1	Botany +	Cheong JJ	(3) 0.391	13	0	JI Schroeder	4.97	none	1	1998	Hedrich R	0.02	0	2003
13	PMC3206850	Lipids Health Dis. 2011; 10: 181	31	2012-04-01	Peacock JM	(3) 0.637	13	3	Metabolism +	Province M	0.53	13	2	A Hamsten	4.28	inactive	0	1996	Volek JS	0.02	0	2002
14	PMC3206843	World J Surg Oncol. 2011; 9: 130	10	2012-04-01	Mercer D	0.79	3	0	Neoplasms + General Surgery +	Mercer D	0.79	3	0	EC Choi	2.37	none	0	2004	Bolton DM	0.01	0	2006
15	PMC3206842	World J Surg Oncol. 2011; 9: 128	7	2012-04-01	Wang JY	0.591	44	0	Neoplasms +	Tang R	0.591	44	0	KJ Yu	1.05	inactive	0	1999	Kawamura YJ	0.01	0	2005
16	PMC3206841	BMC Health Serv Res. 2011; 11: 279.		2012-04-01	Corelli RL	0.6	13	0	Health Services Research + Health Services +	Elwyn G	0.527	54	0	M Levine	0.59	none	0	2008	Jeffe DB	0.01	0	2005
17	PMC3208374	Glob Health Action. 2011; 4: 10.3402/gha.v4i0.7448	27	2012-04-01	Salway S	0.179	3	0	Social Sciences +	Mumtaz Z	0.179	3	0	Z Mumtaz	0.93	none	0	2009	Peacock D	0.02	0	2008
18	PMC3206301	Psychosoc Med. 2011; 8: Doc08.	23	2012-04-01	Thomas E	0.266	22	0	Statistics as Topic +	Zikmund-Fisher BJ	0.26	20	2	A Fagerlin	2.37	none	2	2007	Fagerlin A	0.04	2	2007
19	PMC3207633	Int J Qual Stud Health Well-being. 2011; 6(4): 10.3402/qhw.v6i4.7378.	61	2012-04-01	Drossaert CH	0.287	8	0	Nursing +	Chee W	0.194	12	1	N Glass	1.07	none	0	2006	Seale C	0.03	1	2008
20	PMC3205621	Am J Trop Med Hyg. 2011 November 1; 85(5): 793–804.	60	2012-04-01	Thapa S	0.96	1	0	Parasitology + Tropical Medicine +	Pharmacology+ White NJ	0.55	6	11	F Nosten	8.03	none	6	2008	Lindegardh N	0.01	1	2007
21	PMC3205481	Front Hum Neurosci. 2011; 5: 122.	111	2012-04-01	Cameron I	(2) 0.52	4	2	Neurology + Psychology +	Cameron I	0.52	4	2	SF Tapert	1.73	none	0	2005	Williams SC	0.01	0	2010
22	PMC3205476	Front Psychol. 2011; 2: 268.	40	2012-04-01	Colzato LS	0.192	19	10	Psychiatry + Psychology +	Colzato LS	0.192	19	10	D Friedman	1.53	none	0	2006	Werkle-Bergner M	0.04	0	2006
23	PMC3210194	BMC Genomics. 2011; 12: 509.	35	2012-04-01	Wagner JD	0.356	17	0	Cardiology + Metabolism +	Wagner JD	0.356	17	0	A Tozeren	0.59	none	0	2009	Uno Y	0.02	0	2009
24	PMC3210182	BMC Public Health. 2011; 11: 827.	21	2012-04-01	Walsh RA	(2) 0.395	20	1	Substance-Related Disorders +	Tzelepis F	0.395	20	0	KM Cummings	1.48	none	0	2011	Borland R	0.02	1	2011
25	PMC3210153	BMC Public Health. 2011; 11: 809.	42	2012-04-01	Livingston G	0.375	21	0	Allergy and Immunology + Primary Health Care +	Neville RG	0.291	16	0	FS Wamboldt	2.01	none	0	1999	Bender BG	0.01	2	2005
26	PMC3210140	BMC Cancer. 2011; 11: 442.	40	2012-04-01	Sekine I	0.289	61	0	Behavioral Sciences + Medical Informatics +	Frisch M	0.239	32	0	RG Ziegler	0.76	none	0	2009	Fleshner NE	0.01	0	2009
27	PMC3210135	BMC Bioinformatics. 2011; 12: 398.	33	2012-04-01	Shindyalov IN	(3) 0.236	25	0	Biochemistry +	Bourne PE	(3) 0.236	25	0	J Skolnick	1.74	none	1	2006	Wolfson HJ	0.01	0	2011
28	PMC3210116	Malar J. 2011; 10: 300.	15	2012-04-01	Birku Y	0.426	2	0	Parasitology + Tropical Medicine +	Birku Y	0.426	2	0	KC Kain	2.8	none	1	2009	van Dijk DP	0.01	0	2004
29	PMC3210114	BMC Public Health. 2011; 11: 806.	19	2012-04-01	Maher C	0.454	5	0	Allergy and Immunology +	Aylward RB	0.454	5	0	CJ Murray	1.84	none	0	2006	Daelmans B	0.01	0	2006
30	PMC3210113	Malar J. 2011; 10: 310.	54	2012-04-01	Henry M	0.99	11	3	Parasitology + Tropical Medicine +	Henry M	0.99	11	3	GE Childs	1.3	inactive	0	2010	Chaijaroenkul W	0.02	0	2010
31	PMC3210107	BMC Public Health. 2011; 11: 813.	49	2012-04-01	Hall AJ	(3) 0.41	15	0	Endocrinology + Metabolism +	Haynes A	(3) 0.371	4	0	J Ostman	2.46	none	1	2007	Sundkvist G	0.01	2	2007
32	PMC3188703	Neuroscience. 2011 November 10; 195(4): 128–137.	43	2012-05-01	Liu CF	0.489	3	0	Neurology +	Liu CF	0.489	3	0	A Sidhu	1.53	none	2	2003	Stefanis L	0.01	3	2008
33	PMC3188702	Neuroscience. 2011 November 10; 195(4): 191–200.	41	2012-05-01	Francis F	0.205	25	0	Neurology +	Francis F	0.205	25	0	AB Kulkarni	0.83	none	0	1999	Francis F	0.01	0	2007
34	PMC3212755	Int J Qual Stud Health Well-being. 2011; 6(4): 10.3402/qhw.v6i4.7320.	30	2012-05-01	De Koninck T	0.291	2	0	This is a paper on phylosophy of research. I could not find an adequate topic in the NLM list	De Koninck T	0.291	2	0	S Mackey	0.35	none	0	2005	Gjengedal E	0.02	0	2002
35	PMC3210503	Front Microbiol. 2011; 2: 222	72	2012-05-01	Kaper JB	0.392	21	4	Microbiology +	Donnenberg MS	0.392	22	3	BB Finlay	3.32	none	9	1999	Frankel G	0.03	8	2005
36	PMC3210502	Front Microbiol. 2011; 2: 218	56	2012-05-01	Boekhorst J	0.373	11	0	Biotechnology + Molecular Biology +	Lecompte O	0.303	12	0	FS Brinkman	1.89	none	2	2005	Brinkman FS	0.03	2	2003
37	PMC3210489	Front Psychol. 2011; 2: 323.	44	2012-05-01	Lamme VA	0.632	27	2	Brain +	Lamme VA	0.632	27	2	R Desimone	2.63	inactive	4	1997	Moore T	0.02	0	2006
38	PMC3210488	Front Psychol. 2011; 2: 318	72	2012-05-01	Nicholson R	0.632	4	2	Geriatrics +	Goffaux P	0.607	3	1	J Kray	2.31	none	5	2005	Goffaux P	0.02	1	2006
39	PMC3210487	Front Psychol. 2011; 2: 317	46	2012-05-01	Dolan RJ	0.292	32	0	Psychology +	Hodges JR	0.268	68	0	LB Smith	1.51	none	7	1991	Touron DR	0.02	0	2004
40	PMC3210486	Front Psychol. 2011; 2: 314.	21	2012-05-01	Rich AN	0.345	7	1	Ophthalmology + Psychology +	Rich AN	0.345	7	1	R van Ee	3.58	none	0		Ramachandran VS	0.03	1	2006
